# Supplementary material for: What Are the Factors That Influence Job Satisfaction of Nurses Working in the Intensive Care Unit? A Multicenter Qualitative Study
Source: J Nurs Manag. 2023 Apr 14;2023:6674773. doi: 10.1155/2023/6674773 (PMC11919104; doi:10.1155/2023/6674773)
Supplement: Supplementary Materials — Supplementary 1: interview guide. Supplementary 2: table with themes, categories, and interview quotes. [file 6674773.f1.zip]

Archive with 2 entries (2 files):
- Supplement 1 Interview guide.docx
- Supplement 2 Table with themes, categories and interview quotes.docx
